# Supplementary material for: A high‐throughput method to quantify feeding rates in aquatic organisms: A case study with Daphnia
Source: Ecol Evol. 2020 Jun 16;10(13):6239–45. doi: 10.1002/ece3.6352 (PMC7381556; doi:10.1002/ece3.6352)
Supplement: Supplementary file 1 — Supplementary Material [file ECE3-10-6239-s001.R]

#### Project: Hite et al., A high-throughput method to quantify feeding rates in aquatic organisms: a case study with Daphnia. 


#### This simple code takes the raw flurometry data and: 
#### Step 1: Calculates the mean of the controls
#### Step 2: Matches the control mean with the paired per-plate treatment reading
#### Step 3: Calculates the Sarnell and Wilson feeding rate per animal
#### Step 4: Takes the per-individual (technical replicates) average for feeding rates
#### Step 5: Removes any negative feeding rates (as this represents technical errors or non-feeding inividuals)
#### Step 6: Caclulates the mean feeding rate per treatment (in this case, genotype)

# remove any global variables to start off with a clean slate
rm(list = ls())

# load libraries
library(tidyverse)
library(MESS)


#### load data
df <- read.csv("data.csv", header = T, sep = ",") 
names(df)


#### Create this summary to get the means of the controls  - these means for each treatment (i.e., plate_control) are then used in the calculation below 
summary_df <- df %>%
  group_by(plate_control) %>%
  mutate(control_mean = mean(use_fluor_control, na.rm = T)) %>%
  select(plate_control, control_mean, experiment) %>%
  distinct() %>% as.data.frame()
summary_df


#match control mean with plate treatment
map = setNames(summary_df$control_mean,summary_df$plate_control)
df$control_mean <- map[as.character(df$plate_treatment)]

#calculate feeding rate rate
#### df$fr_sw = log(df$control_mean/df$fluor_reading) * (v/t)

# define volume and time
v <- 
t <-
  
df$fr_sw <- ifelse(df$experiment == "V1",log(df$control_mean/df$fluor_reading) * (v/t),
                   log(df$control_mean/df$fluor_reading) * (v/t))


#mean fluor reading per animal 
animal_mean <- df%>%
  filter(fr_sw > 0) %>% # remove negative feeding rates
  group_by(genotype_numeric, plate_treatment, animal) %>%
  summarise(mean_fluor_animal = mean(fr_sw, na.rm = TRUE))
animal_mean
